# Supplementary material for: Treatment of Rapamycin and Evaluation of an Autophagic Response in the Gut of Bactericera cockerelli (Sulč)
Source: Insects. 2023 Jan 31;14(2):142. doi: 10.3390/insects14020142 (PMC9958837; doi:10.3390/insects14020142)
Supplement: Supplementary file 1 [file insects-14-00142-s001.zip]

Archive with 1 entries (1 files):
- insects-2107116-supplementary.pdf
